# Supplementary material for: Population Structure, Genomic Features, and Antibiotic Resistance of Avian Pathogenic Escherichia coli in Shandong Province and Adjacent Regions, China (2008–2023)
Source: Microorganisms. 2025 Jul 13;13(7):1655. doi: 10.3390/microorganisms13071655 (PMC12298790; doi:10.3390/microorganisms13071655)
Supplement: Supplementary file 1 [file microorganisms-13-01655-s001.zip]

Archive with 1 entries (1 files):
- microorganisms-3689932-supplementary.pdf
